# Supplementary material for: The role of lncRNA-mediated pyroptosis in cardiovascular diseases
Source: Front Cardiovasc Med. 2023 Jun 16;10:1217985. doi: 10.3389/fcvm.2023.1217985 (PMC10313127; doi:10.3389/fcvm.2023.1217985)
Supplement: Supplementary file 1 [file Table1.xlsx]

## Sheet: Sheet1
LncRNA	Class	Targets	Species	LncRNA category	Effect of pyroptosis	Related Disease	Function
Kcnq1ot1	Antisense	CDKN1C	Human	Signal	-	Diabetic cardiomyopathy，acute myocardial damage，arrhythmia	Regulates pyroptosis and fibrosis of cardiac fibroblasts treated with high glucose
KLF3-AS1	Antisense	Sirt1	Human，mouse	Sponge	+	Myocardial infarction	Reduce the pyroptosis of myocardial cells and the infarct size of myocardial tissue
TUG1	Intergenic	XIAP	Mouse	Sponge	+	Coronary microembolization	Relieve lipopolysaccharide induced myocardial cell injury and pyroptosis
SOX2OT	Intronic	TLR4	Mouse	Sponge	-	Coronary microembolization	Regulation of NF-κB mediated pyroptosis of myocardial tissue
FAF	Intergenic	PAK2	Mouse	Unkonw	+	Acute myocardial infarction	Reduce myocardial cell pyroptosis, improve cell vitality, reduce myocardial infarction area
GAS5	Intergenic	AHR	zebrafish，mouse	Sponge	+	Atherosclerosis,Diabetic cardiomyopathy	Improve cardiac function and myocardial hypertrophy caused by activation of pyrotic inflammasome
PVT1	Intronic	Unkonw	zebrafish，mouse	Sponge	-	Myocardial ischemia reperfusion	Ameliorating myocardial ischemia-reperfusion injury by inhibiting Gasdermin D-mediated pyroptosis of cardiomyocytes
MIAT	Intergenic	miR-214-3p	Human	Decoy	-	Diabetic cardiomyopathy	Regulate the expression of inflammatory factors in diabetic cardiomyopathy mediated by pryoptosis
TINCR	Intronic	YTHDF2	zebrafish，mouse	Sponge	-	Diabetic cardiomyopathy	Positively modulated NLRP3 by increasing the stability of NLRP3 mRNA
ANRIL	Antiense	CDKN2A	Human	Scaffold	+	Myocardial infarction	Genetic risk factor for coronary artery disease
Rian	Intergenic	CCND1	Human	Sponge	+	Myocardial ischemia reperfusion	Reduce myocardial pyroptosis and myocardial ischemia reperfusion injury
HCG11	Intergenic	JAK1	Human，mouse	Sponge	-	Atherosclerosis	Alleviating pyroptosis induced by oxidative low density lipoprotein (ox-LDL)
H19	Intergenic	SOX9	Human	Unkonw	+	Atherosclerosis	Alleviating pyroptosis induced by oxidative low density lipoprotein (ox-LDL)
NEAT1	Intergenic	miR-22-3p	Mouse	Guide	-	Myocardial infarction	Promote the activation of inflammatory bodies in macrophages
